# Supplementary material for: Insights into the evolution of sialic acid catabolism among bacteria
Source: BMC Evol Biol. 2009 May 26;9:118. doi: 10.1186/1471-2148-9-118 (PMC2693436; doi:10.1186/1471-2148-9-118)
Supplement: Additional file 7 — GC content differences between Nan genes and genome. The table indicates the GC content differences between the Nan genes and the core genome of the bacterium where they are encoded. [file 1471-2148-9-118-S7.xls]

## Sheet: Sheet1
GC content differences between nan genes and genome
Species	nanA	nanK	nanE
Clostridium perfringens SM101	1.44	3.44	4.68
E. coli K12	1.21	7.65	7.46
E. coli O157:H1 sakai	1.29	8.18	7.47
Fusobacterium nucleatum ATCC 25586	-0.28	0.31	1.69
Haemophilus influenzae Rd KW20	-0.69	2.32	4.26
Haemophilus somnus 129PT	-0.34	6.14	6.81
Lactobacillus plantarum WCFS1	-4.11	0.99	4.84
Lactobacillus sakei 23K	-3.97	-3.06	0.44
Lactobacillus salivarius UCC118	-0.02	0.32	4.2
Mycoplasma capricolum ATCC 27343	2.21	-3.59	2.78
Mycoplasma mycoides SC PG1	1.34	-3.57	-0.95
Mycoplasma synoviae 53	4.49	2.62	5.12
Pasteurella multocida pm70	-1.28	5.46	5.31
Photobacterium profundum SS9	1.14	1.91	4.61
Pseudoalteromonas haloplanktis TAC125	4.42	1.13	5.37
Salmonella enterica Cholerasuis SC-B67	1.83	7.05	6.64
Salmonella enterica Paratyphi A ATCC9150	1.27	7.62	6.64
Salmonella typhimurium LT2	1.94	7.5	6.79
Shewanella pealeana ATCC 700345	-0.33	0.32	2.39
Shigella boydii Sb227	0.59	7.48	6.63
Shigella dysenteriae Sd197	0.93	7.7	6.19
Shigella flexneri 2a 301	1.23	6.86	7.07
Shigella sonnei Ss046	1.01	6.88	6.68
Staphylococcus aureus N315	2.46	4.71	5.32
Staphylococcus haemolyticus JCSC1435	2.23	0.65	5
Staphylococcus saprophyticus TCC 15305	0.26	1.74	2.38
Streptococcus agalactiae 2603V/R	-0.09	2.61	3.17
Streptococcus gordonii Challis CH1	4.6	5.38	0.53
Streptococcus pneumoniae TIGR4 A	3.55	3.46	3.65
Streptococcus pneumoniae TIGR4 B	-4.51	-6.7	-4.94
Streptococcus pyogenes M1 GAS	5.11	3.14	6.46
Streptococcus sanguinis SK36	3.11	3.27	5.67
Vibrio cholerae N16961	-4.56	-2.68	-0.54
Vibrio fischeri ES114	2.05	3.81	1.79
Vibrio vulnificus YJ016	2.24	1.78	1.5
Yersinia enterocolitica 8081	0.17	5.38	4.9
Yersinia pestis KIM	0.96	8.99	7.67
Yersinia pseudotuberculosis IP 32953	1.17	8.87	7.67
* Species whose full genome was not accessible were not included
