# Supplementary material for: Insights into the evolution of sialic acid catabolism among bacteria
Source: BMC Evol Biol. 2009 May 26;9:118. doi: 10.1186/1471-2148-9-118 (PMC2693436; doi:10.1186/1471-2148-9-118)
Supplement: Additional file 8 — Distribution of Nan clusters among Bacteria. The table indicates the bacterial species that encode a full version of the Nan cluster (nanA, nanK, and nanE) [file 1471-2148-9-118-S8.xls]

## Sheet: Sheet1
Distribution of nan clusters among Bacteria
Species	nanA	nanK	nanE	Taxonomy	Ecology	Niche/disease
Actinobacillus pleuropneumoniae ser. 1 str. 4074	Aple02001773	Aple02001774	Aple02001775	γ-prot Past	O	Pig lung
Anaerotruncus colihominis DSM 17241	ANACOL_01994	ANACOL_01999	ANACOL_02000	G+ Clostridia	C	HG
Clostridium botulinum C str. Eklund	CBC_A1221	CBC_A1218	CBC_A1220	G+ Clostridia	F/P	Soil/Botulism
Clostridium perfringens SM101	CPR_0175	CPR_0178	CPR_0174	G+ Clostridia	F/C/P	Soil/HG/Gangrene
Dorea formicigenerans ATCC 27755	DORFOR_00336	DORFOR_00339	DORFOR_00335	G+ Clostridia	C	HG
Dorea longicatena DSM 13814	DORLON_02531	DORLON_02534	DORLON_02530	G+ Clostridia	C	HG
Escherichia coli K12	b3225	b3222	b3223	γ-prot Ent	C	HG
Escherichia coli O157:H7 str. Sakai	ECs4098	ECs4095	ECs4096	γ-prot Ent	C/P	HG/E
Faecalibacterium prausnitzii M21/2	FAEPRAM212	FAEPRAM212	FAEPRAM212	G+ Clostridia	C	HG
	_02219	_02216	_02217
Fusobacterium nucleatum ATCC 25586	FN1475	FN1474	FN1476	G-Fusob	C	HG
Haemophilus influenzae Rd KW20	HI0142	HI0144	HI0145	γ-prot Past	C/P	Human/V
Haemophilus somnus 129PT	HS_0695	HS_0698	HS_0699	γ-prot Past	C/P	Cattle/V
Lactobacillus plantarum WCFS1	lp_3568	lp_3567	lp_3571	G+ Lac	C	HG
Lactobacillus sakei subsp. 23K	LSA1640	LSA1643	LSA1641	G+ Lac	C	HG
Lactobacillus salivarius UCC118	LSL_1938	LSL_1937	LSL_1939	G+ Lac	C	HG
Mycoplasma capricolum ATCC 27343	MCAP_0415	MCAP_0418	MCAP_0419	G+ Mollicutes	O	Cattle/V
Mycoplasma mycoides SC str. PG1	MSC_0559	MSC_0556	MSC_0555	G+ Mollicutes	O	Cattle/V
Mycoplasma synoviae 53	MS53_0198	MS53_0195	MS53_0197	G+ Mollicutes	O	Avian Lung
Pasteurella multocida subsp. Multocida Pm70	PM1715	PM1712	PM1711	γ-prot Past	C/P	Livestock/H/V
Photobacterium profundum SS9	PBPRA2287	PBPRA2284	PBPRA2285	γ-prot Vibrio	F	Sea
Pseudoalteromonas haloplanktis TAC125	PSHAb0156	PSHAb0149	PSHAb0150	γ-prot Altero	F	Sea
Psychromonas sp. CNPT3	PCNPT3_00810	PCNPT3_00795	PCNPT3_00800	γ-prot Altero	F	Sea
Ruminococcus gnavus ATCC 29149	RUMGNA_02692	RUMGNA_02691	RUMGNA_02693	G+ Clostridia	C	HG
Salmonella enterica ser. Cholerasuis SC-B67	SC3277	SC3274	SC3275	γ-prot Ent	P	HG/Sepsis
Salmonella enterica ser. Paratyphi A str. ATCC 9150	SPA3207	SPA3204	SPA3205	γ-prot Ent	P	HG/typhoid-like
Salmonella typhimurium LT2	STM3339	STM3336	STM3337	γ-prot Ent	P	HG/gastroenteritis
Shewanella pealeana ATCC 700345	Spea_1522	Spea_1520	Spea_1519	γ-prot Altero	F/C	Sea/Squid
Shigella boydii Sb227	SBO_3164	SBO_3167	SBO_3166	γ-prot Ent	P	HG/Dysentery
Shigella dysenteriae Sd197	SDY_3400	SDY_3397	SDY_3398	γ-prot Ent	P	HG/Dysentery
Shigella flexneri 2a str. 301	SF3261	SF3258	SF3259	γ-prot Ent	P	HG/Shigellosis
Shigella sonnei Ss046	SSO_3366	SSO_3363	SSO_3364	γ-prot Ent	P	HG/Dysentery
Staphylococcus aureus subsp. Aureus N315	SA0304	SA0305	SA0307	G+ Bacillales	C/P	H/V
Staphylococcus haemolyticus JCSC1435	SH0282	SH0281	SH0279	G+ Bacillales	C/P	H/V
Staphylococcus saprophyticus ATCC 15305	SSP0375	SSP0374	SSP0372	G+ Bacillales	C/P	H/UTI
Streptococcus agalactiae 2603V/R	SAG0039	SAG0040	SAG0033	G+ Lac	P	H/Meningitis
Streptococcus gordonii str. Challis substr. CH1	SGO_0124	SGO_0125	SGO_0118	G+ Lac	C/P	H mouth/Oral trauma
Streptococcus pneumoniae TIGR4 a	SP_1676	SP_1675	SP_1685	G+ Lac	C/P	H/Pneumonia
Streptococcus pneumoniae TIGR4 b	SP_1329	SP_1324	SP_1330	G+ Lac	C/P	H/Pneumonia
Streptococcus pyogenes M1 GAS	SPy0257	SPy0258	SPy0251	G+ Lac	C/P	H/V
Streptococcus sanguinis SK36	SSA_0078	SSA_0079	SSA_0071	G+ Lac	C/P	H/Endocarditis
Vibrio cholerae N16961	VC1776	VC1782	VC1781	γ-prot Vibrio	F/P	Sea/H/Cholera
Vibrio fischeri ES114	VF0663	VF0667	VF0666	γ-prot Vibrio	F/C	Sea/Squid
Vibrio vulnificus YJ016	VVA1199	VVA1205	VVA1204	γ-prot Vibrio	F/P	Sea/H/V
Yersinia bercovieri ATCC 43970	YberA_01002480	YberA_01002482	YberA_01002481	γ-prot Ent	F/P	H/Diarrhea
Yersinia enterocolitica subsp. enterocolitica 8081	YE1188	YE1190	YE1189	γ-prot Ent	F/P	H/Gastroenteritis
Yersinia frederiksenii ATCC 33641	YfreA_01001476	YfreA_01001474	YfreA_01001475	γ-prot Ent	F/P	H/Gastroenteritis
Yersinia mollaretii ATCC 43969	YmolA_01003555	YmolA_01003557	YmolA_01003556	γ-prot Ent	F/P	H/Gastroenteritis
Yersinia pestis KIM	y1458	y1461	y1459	γ-prot Ent	F/P	H/Plague
Yersinia pseudotuberculosis IP 32953	YPTB2742	YPTB2739	YPTB2741	γ-prot Ent	F/P	H/Gastroenteritis
Ent = Enterobacteriaceae	F = Free living		HG = Human gut
Past = Pasteurellaceae	C = Commensal		E = Enterohemorrhagic
Altero = Alteromonadales	P = Pathogen		UTI = Urinary Tract Infection
Vibrio = Vibrionaceae	O = Obligate parasite		V = Varied
Lac = Lactobacillales			H = Human
