# Supplementary material for: Insights into the evolution of sialic acid catabolism among bacteria
Source: BMC Evol Biol. 2009 May 26;9:118. doi: 10.1186/1471-2148-9-118 (PMC2693436; doi:10.1186/1471-2148-9-118)
Supplement: Additional file 9 — Presence of mobile elements and Neuraminidases. The table indicates which species encode a neuraminidase, integrase and/or mobile elements in the proximities of the Nan cluster. [file 1471-2148-9-118-S9.xls]

## Sheet: Sheet1
Presence of mobile elements and neuraminidases (NanH)
Species	Transposases	Integrases	NanH
Clostridium perfringens SM101	CPR_0148, CPR_0168, CPR_0167, CPR_0198		CPR_0877
E. coli O157:H1 sakai	ECs4024
Lactobacillus salivarius UCC118*	LSL_1957, LSL_1958, LSL_1874
Mycoplasma mycoides SC PG1	MSC_0551
Mycoplasma synoviae 53	MS53_0178/7
Photobacterium profundum SS9	PBPRA2310, PBPRA2270
Salmonella typhimurium LT2			STM_0928
Shigella boydii Sb227	SBO_3145
Streptococcus pneumoniae TIGR4 A	SP_1692		SP_1687
Streptococcus pneumoniae TIGR4 B	SP_1310, SP_1337, SP_1352		SP_1326
Vibrio cholerae N16961	VC1789, VC1790	VC1758	VC1784
Yersinia enterocolitica 8081	YE1163, YE1203
Yersinia pestis KIM	y1420, y1484, y1497		y1497
*Cluster encoded on a plasmid
