# Supplementary material for: Insights into the evolution of sialic acid catabolism among bacteria
Source: BMC Evol Biol. 2009 May 26;9:118. doi: 10.1186/1471-2148-9-118 (PMC2693436; doi:10.1186/1471-2148-9-118)
Supplement: Additional file 11 — Additional species included in Figure 4. The table indicates the extra additional species that were included in Fig. 4 that did not contain a full Nan cluster but encoded NanA. [file 1471-2148-9-118-S11.xls]

## Sheet: Sheet1
Species included in Figure 4
Species	Locus tag	Tag on tree
Akkermansia muciniphila ATCC BAA-835	Amuc_1946	Amuciniphila
bacterium Ellin514	CflavDRAFT_3383	bEllin514
Bacteroides caccae ATCC 43185	BACCAC_02401	Bcaccae
Bacteroides fragilis NCTC 9343	BF3713	Bfragilis
Bacteroides ovatus ATCC 8483	BACOVA_04189	Bovatus
Bacteroides stercoris ATCC 43183	BACSTE_01905	Bstercoris
Bacteroides uniformis ATCC 8492	BACUNI_02829	Buniformis
Bacteroides vulgatus ATCC 8482	BVU_4117	Bvulgatus
Blastopirellula marina DSM 3645	DSM3645_02318	Bmarina
Chthoniobacter flavus Ellin428	CfE428DRAFT_3517	Cflavus
Citrobacter koseri ATCC BAA-895	CKO_04629	Ckoseri
Clostridium bolteae ATCC BAA-613	CLOBOL_00407	Cbolteae
Clostridium butyricum 5521	CBY_0841	Cbutyricum
Clostridium difficile 630	CD2240	Cdifficile
Clostridium leptum DSM 753	CLOLEP_03074	Cleptum
Clostridium scindens ATCC 35704	CLOSCI_01429	Cscindens
Clostridium tertium DSM 2485	CAA69950	Ctertium
Enterobacter sakazakii ATCC BAA-894	ESA_03612	Esakazakii
Enterobacter sp. 638	Ent638_3661	Enterobacter638
Flavobacteriales bacterium HTCC2170	FB2170_03935	FlavobacterialesHTCC2170
Gemmata obscuriglobus UQM 2246	GobsU_010100021530	Gobscuriglobus
Haemophilus ducreyi 35000HP	HD1850	Hducreyi
Haemophilus parasuis 29755	HPS_07750	Hparasuis
Mannheimia haemolytica PHL213	MHA_1262	Mhaemolytica
Mycoplasma alligatoris A21JP2	AAR98793	Malligatoris
Mycoplasma synoviae 53	MS53_0198	Msynoviae
Oceanicola granulosus HTCC2516	OG2516_00859	Ogranulosus
Opitutaceae bacterium TAV2	ObacDRAFT_1587	OpitutaceaeTAV2
Proteus mirabilis HI4320	PMI2973	Pmirabilis
Paenibacillus sp. JDR-2	Pjdr2DRAFT_2726	PaenibacillusJDR-2
Parabacteroides distasonis ATCC 8503	BDI_2941	Pdistasonis
Parabacteroides merdae ATCC 43184	PARMER_01635	Pmerdae
Rhodococcus sp. RHA1	RHA1_ro05285	RhodococcusRHA1
Rhodopirellula baltica SH 1	RB3352	Rbaltica
Sinorhizobium medicae WSM419	Smed_3832	Smedicae
Sinorhizobium meliloti 1021	SM_b20299	Smeliloti
Streptococcus equi subsp. zooepidemicus MGCS10565	Sez_0251	Sequi
Vibrio sp. MED222	MED222_20109	VMED222
Vibrio shilonii AK1	VSAK1_18314	Vshilonii
Victivallis vadensis ATCC BAA-548	VvadDRAFT_0251	Vvadensis
Verrucomicrobium spinosum DSM 4136	VspiD_010100022175	Vspinosum
Anopheles gambiae str. PEST	AgaP_AGAP007700	Agambiae
Apis mellifera	LOC725646	Amellifera
Bos taurus	NP_001039443	Btaurus
Danio rerio	AAI55271	Drerio
Equus caballus	LOC100051658	Ecaballus
Gallu gallus	NP_001026731	Ggallus
Homo sapiens	NP_110396	Hsapiens
Macaca mulatta	XP_001114494	Mmulatta
Monodelphis domestica	XP_001375218	Mdomestica
Mus musculus	NP_083025	Mmusculus
Nasonia vitripennis	XP_001607921	Nvitripennis
Nematostella vectensis	NEMVEDRAFT_v1g63798	Nvectensis
Ornithorhynchus anatinus	LOC100085693	Oanatinus
Pan troglodytes	LOC457567	Ptroglodytes
Pongo abelii	Q5RDY1	Pabelii
Rattus norvegicus	NP_001014006	Rnorvegicus
Strongylocentrotus purpuratus	LOC586574	Spurpuratus
Sus scrofa	NP_999236	Sscrofa
Tribolium castaneum	LOC100142385	Tcastaneum
Victivallis vadensis ATCC BAA-548	VvadDRAFT_0251	Vvadensis
Xenopus (Silurana) tropicalis	LOC496638	Xtropicalis
Xenopus laevis	MGC131246	Xlaevis
